# Supplementary material for: In Vitro Activity of a Novel Siderophore-Cephalosporin LCB10-0200 (GT-1), and LCB10-0200/Avibactam, against Carbapenem-Resistant Escherichia coli, Klebsiella pneumoniae, Acinetobacter baumannii, and Pseudomonas aeruginosa Strains at a Tertiary Hospital in Korea
Source: Pharmaceuticals (Basel). 2021 Apr 16;14(4):370. doi: 10.3390/ph14040370 (PMC8072773; doi:10.3390/ph14040370)
Supplement: Supplementary file 1 [file pharmaceuticals-14-00370-s001.zip › Figure 1, Figure 3 Excel format.xlsx]

## Sheet: Figure 1. ECO_KPN
					MIC (mg/L)									Non-ESBLs									ESBLs						AmpC		Carbapenemases
			Strains	MLST	ATM	ATM-AVI	CAZ	CAZ-AVI	LCB10-0200	LCB10-0200/AVI	AVI	MEM	OXA-1	OXA-2	OXA-4	OXA-9	LEN-2	TEM-1A	TEM-1B	CTX-M-14	CTX-M-15	CTX-M-55	CTX-M-82	SHV-28	SHV-36	SHV-67	SHV-182	SHV-187	CMY-2	OXA-181	KPC-2	KPC-4	NDM-5	NDM-9	MCR-1
		E. coli	YMC2016/11/B9214	38	32, R	≤0.12	8, I	≤0.12, S	≤0.12	≤0.12	4	4, R							3	3
			YMC2016/01/N335	38	8, I	≤0.12	8, I	0.5, S	≤0.12	≤0.12	128	4, R							3	3
			YMC2017/07/N50	131	32, R	0.5	32, R	1, S	≤0.12	≤0.12	64	8, R							3	3
			YMC2016/02/U1671	69	32, R	≤0.12	≥256, R	1, S	16	≤0.12	16	8, R							3			3
			YMC2013/01/U1489	410	128, R	≤0.12	≥256, R	≤0.12, S	8	≤0.12	4	8, R							3										3
			YMC2015/11/N11	38	128, R	16	≥256, R	2, S	16	≤0.12	64	4, R																	3
			YMC2016/06/N177	405	16, R	1	64, R	2, S	2	≤0.12	128	8, R							3		3								3
			YMC2016/10/P14	224	≥256, R	≤0.12	8, I	≤0.12, S	≤0.12	≤0.12	8	4, R							3								3				3
			YMC2016/09/N502	1611	128, R	≤0.12	≥256, R	≤0.12, S	≤0.12	≤0.12	4	4, R							3	3							3				3
			YMC2018/03/U398	69	128, R	≤0.12	32, R	≤0.12, S	0.5	≤0.12	4	4, R							3								3		3		3
			YMC2017/06/N207	3177	16, R	0.5	64, R	1, S	2	≤0.12	64	4, R		3					3		3						3		3		3
			YMC2017/11/U3786	410	16, R	4	≥256, R	≥256, R	128	64	64	8, R	3						3				3						3	3			3
			YMC2018/03/C1211	410	32, R	4	≥256, R	≥256, R	≥256	≥256	32	16, R	3						3		3								3	3			3
			YMC2019/01/N149	156	128, R	≤0.12, S	16, R	≤0.12, S	0.5	≤0.12	8	8, R							3			3									3				3
			YMC2017/02/MS631	617	128, R	1	≥256, R	≥256, R	≥256	≥256	8	16, R							3			3												3	3
		K. pneumoniae	YMC2017/12/R4462	11	≥256, R	0.5	64, R	2	≤0.12	≤0.12	16	16, R			3	3											3				3
			YMC2017/07/P407	23	≥256, R	≤0.12	64, R	1	≤0.12	≤0.12	16	4, R															3	3			3
			YMC2017/09/C1287	307	≥256, R	2	≥256, R	16	≤0.12	≤0.12	≥256	64, R	3				3		3		3										3
			YMC2017/12/C1072	307	≥256, R	0.5	128, R	1	0.25	≤0.12	16	128, R						3						3							3
			YMC2017/12/R2228	11	≥256, R	0.5	128, R	0.25	0.5	≤0.12	8	8, R			3												3				3
			YMC2018/09/B10953	392	≥256, R	0.5	128, R	1	1	≤0.12	8	≥256, R	3						3		3					3					3
			YMC2017/10/U3487	789	≥256, R	0.25	32, R	1	1	0.25	8	16, R	3				3														3
			YMC2017/11/R2476	307	128, R	≤0.12	64, R	0.25	1	≤0.12	8	2, R	3								3			3							3
			YMC2017/09/B12393	307	≥256, R	0.25	128, R	1	1	≤0.12	8	16, R	3				3		3		3										3
			YMC2017/10/C794	307	≥256, R	0.5	64, R	0.5	1	≤0.12	128	8, R	3				3		3		3										3
			YMC2017/11/U508	11	≥256, R	0.5	128, R	1	1	≤0.12	8	32, R	3				3		3		3										3
			YMC2017/11/R1876	307	≥256, R	0.5	64, R	1	1	≤0.12	8	8, R	3				3		3		3										3
			YMC2017/11/R2589	307	≥256, R	0.5	128, R	1	1	≤0.12	8	16, R	3				3		3		3										3
			YMC2017/11/R3916	307	≥256, R	≤0.12	64, R	≤0.12	1	≤0.12	8	8, R	3				3		3		3										3
			YMC2017/12/R1651	307	≥256, R	0.5	128, R	1	1	≤0.12	16	16, R	3				3		3		3										3
			YMC2017/12/R337	307	≥256, R	0.5	128, R	1	1	≤0.12	≥256	16, R	3				3		3		3										3
			YMC2017/12/B1305	307	≥256, R	0.5	128, R	2	1	≤0.12	8	16, R	3				3		3		3										3
			YMC2017/12/B2595	307	≥256, R	0.5	128, R	1	1	≤0.12	16	32, R	3				3		3		3										3
			YMC2017/10/R1014	307	≥256, R	0.5	128, R	2	2	≤0.12	8	16, R	3				3		3		3										3
			YMC2017/12/P169	307	≥256, R	0.5	128, R	≤0.12	2	≤0.12	8	128, R	3				3		3		3										3
			YMC2017/12/U2812	307	≥256, R	0.5	128, R	2	2	≤0.12	8	32, R	3				3		3		3										3
			YMC2017/12/B5771	307	≥256, R	≤0.12	128, R	1	2	≤0.12	8	8, R	3				3		3		3										3
			YMC2017/12/P686	307	≥256, R	0.5	128, R	2	2	≤0.12	8	32, R	3				3		3		3										3
			YMC2016/02/N279	11	≥256, R	0.5	128, R	2	8	≤0.12	128	128, R							3								3				3
			YMC2017/12/R3972	307	≥256, R	0.5	128, R	2	8	≤0.12	16	32, R	3				3		3		3										3
			YMC2017/12/P781	307	≥256, R	0.5	64, R	8	8	≤0.12	8	4, R	3	3			3		3		3											3
			YMC2016/08/N460	107	≥256, R	0.5	128, R	2	16	≤0.12	8	16, R							3	3	3				3						3
														Absence of antimicrobial resistance genes
													3	Presence of antimicrobial resistance genes

## Sheet: Figure 3. ABA_PAE
					MIC (mg/L)								Non-ESBLs					AmpC				Cabapenemases
			Strains	MLST	ATM	ATM-AVI	CAZ	CAZ-AVI	LCB10-0200	LCB10-0200/AVI	AVI	MEM	OXA-1	OXA-2	OXA-10	PAO	TEM-1D	ADC-125	OXA-23	OXA-50	OXA-64	OXA-66	OXA-395	OXA-396	OXA-488	OXA-500	GES-4	IMP-1	NDM-1	VIM-2
		A. baumannii	YMC2017/03/R348	229	32	32	32, R	4	0.5	0.5	≥256	32, R						3	3		3
			YMC2017/01/B12075	191	32	32	≥256, R	16	0.25	0.5	≥256	32, R						3	3			3
			YMC2017/02/B87	1806	64	64	128, R	32	4	2	≥256	64, R						3	3			3
			YMC2017/02/B4520	784	64	32	128, R	32	0.5	0.5	≥256	128, R						3	3			3
			YMC2017/02/B4039	1809	64	32	≥256, R	128	0.5	1	≥256	128, R						3	3			3
			YMC2017/02/R4043	1809	128	128	≥256, R	64	2	4	≥256	64, R						3	3			3
			YMC2017/03/B664	1809	32	32	128, R	32	2	2	≥256	32, R						3	3			3
			YMC2017/03/B5000	1809	128	128	≥256, R	64	2	2	≥256	64, R						3	3			3
			YMC2017/03/R3279	191	64	64	≥256, R	32	0.5	1	≥256	64, R						3	3			3
			YMC2017/04/R488	191	64	64	≥256, R	32	4	2	≥256	32, R						3	3			3
			YMC2017/04/R640	191	32	32	128, R	32	0.5	0.5	≥256	64, R						3	3			3
			YMC2017/05/B13743	368	128	128	≥256, R	64	8	2	≥256	128, R						3	3			3
			YMC2017/06/B7857	1809	128	128	≥256, R	64	2	2	≥256	128, R						3	3			3
			YMC2017/06/B8443	451	128	128	≥256, R	64	4	4	≥256	64, R					3		3			3
			YMC2017/06/B10945	191	32	32	≥256, R	64	2	1	≥256	64, R						3	3			3
			YMC2017/07/B1155	1809	128	128	≥256, R	64	4	4	≥256	64, R						3	3			3
			YMC2014/07/R649	1809	128	128	≥256, R	32	0.5	0.5	≥256	32, R						3	3			3
			YMC2017/07/R832	357	32	16	128, R	32	4	4	≥256	64, R						3	3			3
			YMC2017/07/R2000	191	32	32	128, R	32	0.5	0.5	≥256	64, R						3	3			3
			YMC2017/07/R1800	784	64	64	128, R	32	0.5	1	≥256	64, R						3	3			3
			YMC2017/10/B943	784	64	64	128, R	64	0.5	0.5	≥256	128, R						3	3			3
			YMC2016/11/B8245	1179	32	32	16, R	32	1	1	≥256	32, R						3	3			3
			YMC2016/11/B12450	1837	64	64	≥256, R	≥256	4	4	≥256	64, R						3	3			3
			YMC2017/07/R17	784	32	16	32, R	16	1	1	≥256	128, R						3	3			3
			YMC2016/11/B9337	191	32	32	≥256, R	8	1	1	≥256	32, R						3	3							3
		P. aeruginosa	YMC2017/08/R997	357	64, R	64	128, R	32	≤0.12	≤0.12	≥256	128, R				3				3
			YMC2017/08/R2483	357	32, R	16	≥256, R	8	16	16	≥256	64, R				3				3
			YMC2017/08/R4730	357	64, R	32	64, R	32	32	32	≥256	32, R				3				3
			YMC2017/08/R4164	16	64, R	64	128, R	32	1	1	≥256	64, R				3				3
			YMC2017/07/R3870	111	32, R	32	32, R	8	0.5	0.5	≥256	16, R	3			3							3
			YMC2017/08/R4656	620	4, S	4	128, R	64	32	32	≥256	32, R				3							3
			YMC2017/08/R4537	446	32, R	32	32, R	8	0.5	0.5	≥256	32, R				3							3
			YMC2017/12/B1486	620	2, S	2	4, S	2	≤0.12	≤0.12	≥256	8, R				3							3
			YMC2017/08/R2637	983	8, S	8	64, R	4	2	0.5	≥256	32, R		3		3								3
			YMC2017/08/R3839	2965	32, R	16	8, S	8	1	1	≥256	16, R				3								3
			YMC2017/08/R4671	654	64, R	32	64, R	16	0.25	0.5	≥256	32, R				3								3
			YMC2017/08/R4369	2965	32, R	32	8, S	8	0.5	0.5	≥256	32, R				3								3
			YMC2017/08/R4244	2965	32, R	32	128, R	32	0.5	0.5	≥256	32, R				3								3
			YMC2017/08/R4393	244	32, R	16	64, R	16	0.5	0.5	≥256	32, R				3								3
			YMC2017/08/R4643	244	32, R	32	128, R	16	16	16	≥256	64, R				3								3
			YMC2017/08/R4722	348	8, S	8	4, S	4	0.5	0.5	≥256	32, R				3								3
			YMC2017/09/R486	244	4, S	4	32, R	8	0.5	0.25	≥256	32, R		3		3								3
			YMC2017/08/R3890	313	8, S	8	8, S	2	0.25	0.25	≥256	16, R				3									3
			YMC2017/08/R4261	262	32, R	8	128, R	32	0.5	0.25	≥256	32, R				3									3
			YMC2017/08/B13455	395	32, R	32	8, S	8	0.5	0.5	≥256	32, R				3									3
			YMC2017/09/R3207	253	16, I	8	32, R	8	≤0.12	≤0.12	≥256	16, R				3									3
			YMC2017/09/B348	377	32, R	8	64, R	32	0.5	0.25	≥256	16, R		3		3									3		3
			YMC2017/08/U4581	235	4, S	4	≥256, R	64	32	32	≥256	64, R	3			3									3			3
			YMC2017/08/U1849	773	2, S	2	≥256, R	≥256	≥256	≥256	≥256	≥256, R	3			3							3						3
			YMC2017/08/U3484	773	4, S	4	≥256, R	≥256	≥256	≥256	≥256	64, R	3			3							3						3
			YMC2017/06/R4480	298	16, I	8	32, R	64	0.5	0.5	≥256	128, R	3			3							3							3
														Absence of antimicrobial resistance genes
													3	Presence of antimicrobial resistance genes
